# Supplementary material for: At-Line Reversed Phase Liquid Chromatography for In-Process Monitoring of Inclusion Body Solubilization
Source: Bioengineering (Basel). 2021 Jun 7;8(6):78. doi: 10.3390/bioengineering8060078 (PMC8228044; doi:10.3390/bioengineering8060078)
Supplement: Supplementary file 1 [file bioengineering-08-00078-s001.zip]

Archive with 1 entries (1 files):
- bioengineering-1233133-supplementary.pdf
